# Supplementary material for: How do psychological characteristics of family members affected by substance use influence quality of life?
Source: Qual Life Res. 2019 Mar 20;28(8):2161–70. doi: 10.1007/s11136-019-02169-x (PMC6620238; doi:10.1007/s11136-019-02169-x)
Supplement: Supplementary file 2 — Supplementary material 2 (INP 755 Bytes) [file 11136_2019_2169_MOESM2_ESM.inp]

TITLE:  CCS - partial scaler model

DATA:
  FILE IS "1708_FAMstudien_mplus_short7_CSV.csv";
  
VARIABLE:
  NAMES ARE Gr Gr2 Gr3 Gender Age Living Edu VBA RUS_naa C1 C2 C3 C4 C5 
  C6 C7r C8 C9 C10r C11 C12 C13 C14 C15 C16 C17 C18 C19 F1 F2 F3 F4 F5
  F6 F7 F8 F9 F10 F11 F12 Q_1 Q_2 Q_3 Q_4 Q_5 Q_6 Q_10 FAD_sum
  QoL5_mean SACR_sh CONTR_sh SUPPR_sh COD_mean FAD_mean;
  
  USEVARIABLES ARE C1 C9 C12 C13 C15 
  C16 C17 C18 C19;
  MISSING ARE ALL (-99);

  GROUPING are Gr(1 = Normpop 2 = AFM); 
 
ANALYSIS:
  ESTIMATOR IS MLR;
  !MODEL = configural metric scalar;

Model: 
  SACR by C1 C13 C16;
  CONTR BY C15 C17 C18 ;
  SUPPR BY C9 C12 C19;

  Model Normpop:
  [c18];

  Model AFM:
  [c18];

OUTPUT:  cinterval STDYX MODINDICES (4);
